# Supplementary material for: Influence of CO2 and Dust on the Survival of Non-Resistant and Multi-Resistant Airborne E. coli Strains
Source: Antibiotics (Basel). 2024 Jun 14;13(6):558. doi: 10.3390/antibiotics13060558 (PMC11201083; doi:10.3390/antibiotics13060558)
Supplement: Supplementary file 1 [file antibiotics-13-00558-s001.zip]

Archive with 1 entries (1 files):
- antibiotics-3040703-supplementary.pdf
